# Supplementary material for: Functional Characterization of Deubiquitinase UBP Family and Proteomic Analysis of Aaubp14-Mediated Pathogenicity Mechanism in Alternaria alternata
Source: J Fungi (Basel). 2025 Jun 29;11(7):495. doi: 10.3390/jof11070495 (PMC12295320; doi:10.3390/jof11070495)
Supplement: Supplementary file 1 [file jof-11-00495-s001.zip]

Archive with 1 entries (1 files):
- jof-3652568-supplementary.pdf
